# Supplementary material for: Basket trials in rare diseases: a systematic review of current practices, methodological challenges, and future directions
Source: Orphanet J Rare Dis. 2025 Nov 12;20:578. doi: 10.1186/s13023-025-04048-w (PMC12613744; doi:10.1186/s13023-025-04048-w)
Supplement: Supplementary file 1 — Supplementary Material 1. [file 13023_2025_4048_MOESM1_ESM.xlsx]

## Sheet: Feuil1
Source	Study acronym	Targeted rare diseases	Study design	Country	Clinical trial N	Drug	Primary outcome	Enrolement patient	Ages Eligible for Study	Status	Date starting	Date completed	Centres Number	Single or parallel assignement	Study duration
Medline	AcSé	rare cancers sarcomas (Sarcoma); Ovarian Neoplasm, Central Nervous System Neoplasm; Thyroid Neoplasm; Carcinoma, Neuroendocrine; Neoplasms, Germ Cell and Embryonal; NK/T-cell Lymphoma)	Multicentres, non-randomised, open-label, Single arm, phase 2	France	NCT03012620	Pembrolizumab	objective response rate	334	15 Years and older	Completed	2017-07-05	2023-12-14	NC	Single	6
Medline	ROAR	BRAFV600E-mutant low-grade and high-grade glioma (Rare cancer)	multicentre, open-label, single-arm, phase 2	13 countries (Austria, Belgium, Canada, France, Germany, Italy, Japan, Netherlands, Norway, South Korea, Spain, Sweden, USA)	NCT02034110	Dabrafenib and trametinib	objective response rate	206	Adult	Completed	2014-03-12	2021-12-10	41	single	7
Medline	DART	Nonpancreatic Neuroendocrine Tumors	multicentre, open-label, Parallel -Assignment, phase 2	USA	NCT02834013	ipilimumab and nivolumab	overall response rate	818	Adult	Active, not recruiting	2017-01-30	2026-05-01	1013	Parallel	9
Medline	NC	Advanced epithelioid sarcoma with loss of INI1/SMARCB1	multicentre, open-label, single Assignment, phase 2	Australia, Belgium, Canada, France, Germany, Italy, Taiwan, USA, UK	NCT02601950	Tazemetostat	overall response rate	267	Adult	Completed	2015-12-22	2024-02-26	32	Single	9
Medline	NC	Rare Tumors That Cannot Be Removed by Surgery or Are Metastatic	Monocentre, open-label, single-arm, phase 2	USA	NCT02721732	pembrolizumab	Non-progression Rate (NPR)	157	Adult	Active, not recruiting	2016-08-15	2025-12-31	1	Single	9
Medline	JUPITER	locally advanced or metastatic, solid cancers harboring HER2 amplification	multicentre, open-label, single-arm, phase 2	Japan	jRCT2031180150	trastuzumab and pertuzumab	objective response rate	38	Adult	Completed	NK	NK	10	Single	NK
Medline	BIVV009-01	Complement-mediated Disorders, cold agglutinin disease	double-blind, randomized, placebo-controlled basket trial, Phase 1b	Austria	NCT02502903	BIVV009 : monoclonal antibody directed against the C1s subunit of human complement component C1	safety and tolerability of BIVV009	122	Adult	Completed	2015-07	2021-03-31	1	Parallel	6
Medline	PARAGON	Women with Estrogen or Progesterone Receptor-Positive Platinum-Resistant or -Refractory Recurrent Ovarian Cancer	multicentre, open-label, single-arm, phase 2	United Kingdom, New Zealand, Belgium	ACTRN12610000796088	anastrozole	clinical benefit (complete/partial response + stable disease) rate (CBR)	333	Adult	Completed	2012-01-11	2016-06-28		Single	4
Medline	AcSé2	Rare Advanced cancers ; trichoblastic carcinomas	multicentre, open-label, single-arm, phase 2	France	NCT03012581	Nivolumab (anti-PD1 immunotherapy)	objective response rate	269	Adult	Completed	2017-06-16	2023-11-11	3	Single	6
Medline	NC	Advanced rare solid tumors	Monocenter, open-label, single-arm, phase 2	USA	NCT02938793	durvalumab + tremelimumab	antitumor activity, Safety	150	Adult	Recruiting	2016-12-01	2027-06-01	1	Single	11
Medline	NC	BRAF V600 Mutation-positive Cancers	Open-label, multicohort, Phase II,	US, China, France, Germany, Spain, UK	NCT01524978	Vemurafenib, cetuximab	objective response rate	208	16 Years and older	Completed	2012-04-12	2016-10-28	34	Parallel	4
Google Web research	INTUITT-NF2	Neurofibromatosis Type 2; Vestibular Schwannoma; Non-vestibular Schwannoma; Meningioma; Ependymoma	Randomized, Open Label, parallel Assignment, multi-arm phase II platform-basket screening study designed to test multiple experimental therapies simultaneously in patients with NF2-related schwannomatosis	USA	NCT04374305	Brigatinib, Neratinib	Radiographic response rate	100	12 Years and older	Recruiting	2020-06-20	2030-12-01	6	Parallel	10
Google Web research	REAL 9	Turner syndrome, Noonan syndrome, or idiopathic short stature	Controlled, Randomised, Open label, Parallel group, basket trial, Phase III	Malaysia Switzerland Brazil Canada China India Israel Japan Korea, Republic of Mexico Russian Federation Saudi Arabia Serbia South Africa Thailand United Kingdom United States European Unio	NCT05723835	somapacitan	Height velocity reported, safety	48	10 Years to 18 Years	Recruiting	2023-02-01	2027-10-29	16	Parallel	4
Google Web research	FORTITUDE-301	Solid Tumors With Fibroblast Growth Factor Receptor 2b (FGFR2b)	Multicenter, Phase 1b/2, Non-Randomized, Open-label Basket Study	USA	NCT05325866	Bemarituzumab	Objective Response (OR) Rate, Safety	260	Adult	Recruting	2022-09-23	2027-09-30	115	Sequential	5
Google Scholar	CREATE	Advanced Tumors Induced by Causal Alterations of ALK and/or MET	Multicenter, Phase 2, Non-Randomized, Parallel Assignment, Open-label Basket Study	Belgium, France, Germany, Italy, Netherlands, Norway, Poland, Slovakia, Slovenia, UK	NCT01524926	Crizotinib	Antitumor activity	582	1 Year and older	Completed	2012-09	2022-10-30	25	Parallel	10
Clinical trial Gov	ANTARES	advanced or metastatic rare tumors	phase II basket trial, single-arm trial, Open label	Brazil	NCT06638931	Nivolumab (monoclonal anti-PD1 antibody)	disease control rate	28	Adult	Recruting	2024-07-01	2028-05	8	Single	4
Clinical trial Gov	DETERMINE	Cancers With Actionable Genomic Alterations, Including Common Cancers With Rare Actionable Alterations	Umbrella-Basket Platform Trial, Phase II/III Non-Randomized, Single Group Assignment	UK	NCT05722886	Alectinib, Atezolizumab, Entrectinib, Vemurafenib	Objective Response Rate (ORR) and Durable Clinical Benefit	825	1 Year and older	Recruting	2023-03-01	2029-10	25	Single	6
Clinical trial Gov	CRAFT	BRAF V600E/K, (ii) ERBB2 amplification and/or overexpression or activating ERBB2 mutation.	7-arm basket phase II clinical trial, Non-Randomized, Parallel Assignment	Germany	NCT04551521	Cobimetinib; Atezolizumab; Trastuzumab; Alectinib; Ipatasertib; Inavolisib	Disease control rate	72	Adult	Completed	2021-10-13	2024-12-30	9	Parallel	3
Clinical trial Gov	NADAPT	Progressive Supranuclear Palsy; Multiple System Atrophy; Corticobasal Syndrome	Randomized, double blinded, phase II trial, follows a basket trial design	Norway	NCT06162013	Nicotinamide Riboside	PSP Cohort: PSP Rating Scale ; MSA Cohort: Unified MSA Rating score ; CBS Cohort: Between group difference in PSP Rating Scale (PSPRS) total score.	330	Adult	Recruting	2024-03	2028-12	3	Parallel	4
Clinical trial Gov	LHON-Plus	Mitochondrial Encephalopathy, Lactic Acidosis, Stroke-like Episodes (MELAS) or Leber's Hereditary Optic Neuropathy-Plus (LHON-Plus)	non-randomized dose-escalation, open-label basket exploratory phase 1,	USA	NCT06792500	Glycerol Tributyrate	safety and efficacy of Glycerol Tributyrate	24	Adult	Recruting	2025-03	2026-10-02	1	Parallel	1
The EU Clinical Trials Register	Setmelanotide	raregenetic disorders of obesity and hyperphagia	Phase 2 open-label, uncontrolled, proof-of-concept, basket study	Canada, France, Germany, Greece, Israel, Netherlands, Spain, UK, USA	NCT03013543	Setmelanotide	The proportion of patients in each subgroup who achieve at least 5% body weight reduction	213	6 Years and older	Completed	2017-02	2022-03-01	58	Parallel	5
ICTRP	ORBCEL-C	primary sclerosing cholangitis, rheumatoid arthritis, lupus nephritis and Crohn’s disease	A single-arm, multi-centre, Non-randomized; Interventional; Open label, Phase II basket trial	UK	NCT02997878	Cell therapy made of Mesenchymal Stromal Cells (MSC) ORBCEL-C	Dose finding and incidence of treatment emergent adverse events	18	Adult	Recruting	2018-12	2025-10-01	1	Parallel	7
Embase	DRIMID	Behçet’s disease, idiopathic inflammatory myopathies and IgG4-related disease	Multicentre, phase II, single-arm uncontrolled, non-randomized trial, Open label	Netherlands	NCT06285539	Filgotinib	EQ-5D-5L change, Disease activity for each pathology	60	Adult	Recruting	2024-03-12	2026-12	6	Single	2
Embase	NC	Solid Tumor Cancers ;Lung Cancer ;Bladder Cancer; Urinary Tract Cancers	Multicentre, phase II, Parallel Assignment uncontrolled, non-randomized trial, Open label	USA	NCT02675829	ado-trastuzumab emtansine	best overall response (ORR)	140	Adult	Recruting	2016-02	2026-02	7	Parallel	10
Embase	CABATEN	Neuroendocrine Tumor; Anaplastic Thyroid Cancer: Adenocarcinoma; Pheochromocytoma; Paraganglioma	Multicentre, phase II, single Assignment uncontrolled, non-randomized trial, Open label	Spain	NCT04400474	Cabozantinib ; Atezolizumab	Objective response rate (ORR)	93	Adult	Active, not recruiting	2020-10-07	2024-03	15	Single	4
Embase	CIELO	NMDAR Autoimmune Encephalitis; LGI1 Autoimmune Encephalitis	Multicentre, Phase 3, randomized, double-blind, Placebo-controlled, basket study	USA, Argentina, Austria, Brazil, China, Czechia, Denmark, France, Ghana, italy, Japan, Korea, Netherlands, Poland, Taiwan	NCT05503264	satralizumab	Proportion of Participants in NMDAR AIE Cohort With Modified Rankin Scale (mRS) Score Improvement ≥ 1	152	12 Years and older	Recruting	2022-09-27	2028-12-07	81	Parallel	6
							Proportion of Participants in LGI1 AIE Cohort With mRS Score Improvement ≥ 1
Embase	ABNL-MARRO	myelodysplastic; myeloproliferative neoplasms	Mono center, Phase 1/2, Single Group Assignment, open label	USA	NCT04061421	Itacitinib; ASTX727	Recommended phase 2 dose (Phase I), Dose-limiting toxicity (Phase I), Overall response (Phase II)	105	Adult	Recruting	2021-12-10	2025-08	1	Single	4
							Dose-limiting toxicity
							Recommended phase 2 dose
Embase	PEVOsq	Squamous Cell Lung Cancer; Vulvar Cancer; Penile Cancer; Cervix Cancer; Head and Neck Squamous Cell Carcinoma; Anal Cancer	Open-label, non-randomized, multi-center, Single Group Assignment, phase II trial,	France	NCT04357873	pembrolizumab; vorinostat	Objective Response Rate (ORR)	112	Adult	Completed	2020-10-28	2024-11-26	14	Single	4
Embase	Zuma-25	Relapsed/Refractory Waldenstrom Macroglobulinemia; Relapsed/Refractory Richter Transformation; Relapsed/Refractory Burkitt Lymphoma; Relapsed/Refractory Hairy Cell Leukemia	Phase 2, non-randomized, Open-Label, Multicenter, Parallel Assignment	Austria, France, Germany, Italy, Netherlands, Spain, Switzerland, United States	NCT05537766	Cyclophosphamide; Fludarabine; Brexucabtagene Autoleucel	Substudy A: Combined Rate of Complete Response (CR) and Very Good Partial Response (VGPR) Substudy B, C, and D: Objective Response Rate (ORR)	19	Adult	Completed	2022-11-01	2025-01-27	26	Parallel	3
							Substudy B, C, D: Objective Response Rate (ORR)
Embase	NC	Malignant Rhabdoid Tumors (MRT); Rhabdoid Tumors of the Kidney (RTK); Atypical Teratoid Rhabdoid Tumors (ATRT); Selected Tumors With Rhabdoid Features; Synovial Sarcoma; INI1-negative Tumors; Malignant Rhabdoid Tumor of Ovary; Renal Medullary; Any Solid Tumor With an EZH2 GOF Mutatio Carcinoma;Poorly Differentiated Chordoma (or Other Chordoma With Sponsor Approval) Epithelioid Sarcoma	Phase II, non-randomized multicenter, open-label, single arm, phase 2	Australia, Belgium, Canada, France, Germany, Italy, Taiwan, United Kingdom, United States	NCT02601950	Tazemetostat	Cohorts 1, 3, 4, 5, 6 and 7: Objective Response Rate (ORR) Cohort 2: Progression-Free Survival (PFS) Cohort 8:Safety	267	Adult	Completed	2015-12-22	2024-02-26	32	Single	9
							Cohort 2: Progression-Free Survival (PFS) Rate
Embase	NC	Glioma; Cholangiocarcinoma; Solid Tumor; IDH Mutation	Phase 2, non-randomized, Open-Label, Mono center, Parallel Assignment	Canada	NCT03991832	Olaparib, Durvalumab	Overall response rate	58	Adult	Recruiting	2019-12-31	2025-03-31	1	Parallel	6
Embase	SUMMIT	Solid Tumors Harboring Somatic HER2 or EGFR Exon 18 Mutations	Phase 2, non-randomized, Open-Label, Multicenter, Parallel Assignment	Australia, Belgium, Canada, Denmark, France, Ireland, Israel, Italy, Korea, Republic of, Serbia, Spain, United Kingdom, United States	NCT01953926	Neratinib; Fulvestrant; Trastuzumab; Paclitaxel	Objective Response Rate (ORR)	582	Adult	completed	2013-09-30	2023-01-02	60	Parallel	10
Embase	ROCK	advanced rare cancers with dMMR/MSI-H	Phase II, non-randomized multicenter, open-label, single arm,	Japan	JMA-IIA00344	nivolumab	Objective response rate	20	Adult	completed	2017-11-01	2021-03-01	4	Single	4
					NCCH1709										4
Embase	STARTRK-2	Breast Cancer; Cholangiocarcinoma; Colorectal Cancer; Head and Neck Neoplasms; Lymphoma; Large-Cell; Anaplastic; Melanoma; Neuroendocrine Tumors; Non-Small Cell Lung Cancer; Ovarian Cancer; Pancreatic Cancer; Papillary Thyroid Cancer; Primary Brain Tumors; Renal Cell Carcinoma; Sarcomas; Salivary Gland Cancers; Adult Solid Tumor	Phase II, non-randomized multicenter, open-label, Parallel Assignment	Australia, Belgium, China, France, Germany, Hong Kong, Italy, Japan, Korea, Republic of, Netherlands, Poland, Singapore, Spain, Taiwan, United Kingdom, United States	NCT02568267	Entrectinib	Objective Response Rate	534	Adult	Active, not recruiting	2015-11-19	2025-12-31	108	Parallel	10
															10
Embase	My Pathway	Neoplasms; Solid Tumors; Biliary Cancer; Salivary Cancer; Bladder Cancer	Phase II, non-randomized multicenter, open-label, Parallel Assignment	USA	NCT02091141	Trastuzumab; Pertuzumab; Vemurafenib; Cobimetinib; Vismodegib; Alectinib; Atezolizumab	Objective Response Rate (ORR)	673	Adult	Completed	2014-04-14	2023-05-24	60	Parallel	9
															9
Embase	NAVIGATE	Solid Tumors Harboring NTRK Fusion	Phase II, non-randomized multicenter, open-label, Parallel Assignment	Argentina; Australia, Belgium, Brazil, Canada, China, Colombia, Czechia, Denmark, France, Germany, India, Ireland, Italy, Japan, Korea, Republic of, Portugal, Russian Federation, Singapore,Slovakia, Spain, Sweden, Taiwan, Turkey, United States	NCT02576431	BAY2757556 (Larotrectinib, Vitrakvi)	Best Overall Response or partial response (PR)	215	Adult	Active, not recruiting	2015-09-30	2025-11-30	98	Parallel	10
